# Supplementary material for: Synthesis, Characterization, and Self-Assembly Behavior of Block Copolymers of N-Vinyl Pyrrolidone with n-Alkyl Methacrylates
Source: Polymers (Basel). 2025 Apr 21;17(8):1122. doi: 10.3390/polym17081122 (PMC12030617; doi:10.3390/polym17081122)
Supplement: Supplementary file 1 [file polymers-17-01122-s001.zip]

Archive with 1 entries (1 files):
- polymers-3579517-supplementary.pdf
